# Supplementary material for: Subtype-Specific Prognosis, Recurrence Patterns, and Molecular Features in 148 Chinese Uterine Sarcomas: A Real-World Study
Source: Cancers (Basel). 2026 May 22;18(11):1689. doi: 10.3390/cancers18111689 (PMC13255855; doi:10.3390/cancers18111689)
Supplement: Supplementary file 1 [file cancers-18-01689-s001.zip]

Archive with 1 entries (1 files):
- cancers-4319280-supplementary.pdf
